# Supplementary material for: Helminth Prevalence in European Deer with a Focus on Abomasal Nematodes and the Influence of Livestock Pasture Contact: A Meta-Analysis
Source: Pathogens. 2024 May 1;13(5):378. doi: 10.3390/pathogens13050378 (PMC11123710; doi:10.3390/pathogens13050378)
Supplement: Supplementary file 1 [file pathogens-13-00378-s001.zip]

Archive with 1 entries (1 files):
- pathogens-2938352-supplementary.pdf
